# Supplementary material for: Outpatient Embedded Palliative Care for Patients with Advanced Thoracic Malignancy: A Retrospective Cohort Study
Source: Curr Oncol. 2024 Mar 7;31(3):1389–99. doi: 10.3390/curroncol31030105 (PMC10968799; doi:10.3390/curroncol31030105)
Supplement: Supplementary file 1 [file curroncol-31-00105-s001.zip]

Archive with 1 entries (1 files):
- curroncol-2776057-supplementary.pptx
